# Supplementary material for: The impact of osteogenesis imperfecta severity on oral health-related quality of life in Spain: a cross-sectional study
Source: Orphanet J Rare Dis. 2024 Mar 8;19:108. doi: 10.1186/s13023-024-03096-y (PMC10921673; doi:10.1186/s13023-024-03096-y)
Supplement: Supplementary file 4 — Supplementary Material 4 [file 13023_2024_3096_MOESM4_ESM.xlsx]

## Sheet: Respuestas de formulario 1
Marca temporal	Gender	Date of birth	3. Completed studies	4. Marital status	5. Genetic mutation cauYESng your pathology (osteogeneYESs imperfecta)	6. Are you taking any medications currently related to osteogeneYESs?	7. In case of yes indicate which	9. 8. Do you take vitamin D?	9. Do you take calcium?	10. Do you have any other diseases other than osteogeneYESs imperfecta?	Indicate which	Types of OI	have you had trouble pronouncing any words because of problems with your teeth, mouth, or dentures?	have you felt that your sense of taste has worsened because of problems with your teeth, mouth, or dentures?	have you had painful aching in your mouth?	have you found it uncomfortable to eat any food because of problems with your teeth, mouth, or dentures?	have you been self-conscious because of your teeth, mouth, or dentures?	have you felt tense because of problems with your teeth, mouth, or dentures?	has your diet been unsatisfactory because of problems with your teeth, mouth, or dentures?	have you had to interrupt meals because of problems with your teeth, mouth, or dentures?	have you found it difficult to relax because of problems with your teeth, mouth, or dentures?	have you been a bit embarrassed because of problems with your teeth, mouth, or dentures?	have you been a bit irritable with other people because of problems with your teeth, mouth, or dentures?	have you had difficulty doing your usual jobs because of problems with your teeth mouth or dentures?	have you felt that life in general was less satisfying because of problems with your teeth, mouth, or dentures?	have you been unable to function because of problems with your teeth, mouth, or dentures?	How many times a day do you brush your teeth?	Have you ever been taught how to brush your teeth?	How long does it take to brush your teeth?	Do you floss or use an interdental brush?	Do you use mouthwash?	How often do you change your toothbrush?	When you brush your teeth do you brush your tongue?	How many times a year do you go to the dentist?	Do you go to the dentist for prevention or when you have any pain?	Do you conYESder your experience traumatic with the dentist?	Another purpose is to send you informative and courtesy communications related to our entity, through telephone, ordinary postal mail, email, or equivalent means of electronic communication. Check the appropriate box that applies to receive informative communications. equivalents. Marque la caYESlla que corresponda para recibir comunicaciones informativas	Acepta y conYESente el tratamiento de los mismos por parte de EL RESPONSABLE quien le informa que sus datos serán tratados por los profeYESonales colaboradores de este centro y le garantiza que los datos recogidos no serán cedidos a terceras personas ni usados con otro fin que no sea para el que han YESdo recabados. EL RESPONSABLE ha adoptado todas las medidas técnicas y organizativas necesarias …	DentinogeneYESs imperfecta	ORAL HYGIENE INDEX	Molar claYESfication	Anterior open bite	Posterior open bite	Anterior cross bite	Posterior cross bite	Artificial crowns	endodontic treatment	Implants	Removable denture
2021-04-16 20:19:18	MALE	1985-08-21	Higher vocational education	Single	Other	YES	Fosteo	No	YES	YES	Hypophosphatasia	Severe type III	1	1	1	1	2	2	1	1	0	3	2	0	1	0	1	0	2	2	0	0	0	1	0	0	No	YES	NO	GOOOD	CIII	YES	YES	YES	YES	0	0	0	NO
2021-04-16 20:22:17	MALE	1975-07-24	Higher vocational education	Single	I don't know my genetic mutation	YES	Zoledronato	YES	No	YES	HTA, Asma	Moderate type IV	0	3	4	2	2	3	2	2	3	2	1	1	1	0	2	0	2	1	0	0	1	1	0	0	YES	YES
2021-04-16 21:01:09	female	1963-04-09	Vocational education	Single	I don't know my genetic mutation	YES	Prolia	YES	No	YES	Diabetis tipo2	Severe type III	2	0	4	3	4	4	3	3	2	3	2	1	1	1	1	0	1	1	1	0	2	0	1	1	YES	YES
2021-04-16 21:01:35	female	1980-12-30	University studies	As a couple	I don't know my genetic mutation	YES	Fosteo	YES	YES	No		Mild type I	0	0	1	1	1	1	0	0	1	0	0	0	0	0	2	0	2	1	1	0	1	1	0	0	No	YES
2021-04-16 21:01:43	female	1978-03-21	Higher vocational education	As a couple	COL1A1	YES	Zoledronato	YES	YES	No		Mild type I	0	0	1	1	2	1	1	1	2	0	0	0	0	0	1	0	1	1	2	0	0	1	0	0	YES	YES	NO	GOOOD	CI	NO	NO	NO	NO	0	0	0	NO
2021-04-16 21:19:20	MALE	1983-02-15	Higher vocational education	Married	I don't know my genetic mutation	YES	Oral biphosphonate	YES	YES	YES	Válvula ártica del corazón duodeno irritable y principio de hipoglucemia	Severe type III	2	2	1	3	2	3	1	1	4	3	1	1	2	4	2	0	2	2	1	0	0	2	1	0	YES	YES
2021-04-16 21:45:19	female	1961-01-15	Master's or PhD	Married	COL1A1	YES	Prolia	YES	YES	YES	hipoacusa bilateral i Hypertensionarterial	Moderate type IV	0	0	0	1	2	0	0	0	3	0	0	2	2	1	1	0	2	0	1	1	2	1	0	0	No	YES
2021-04-16 22:22:39	female	1976-06-20	Vocational education	Married	COL1A1	YES	Zoledronato	YES	YES	YES	Hipopotasemia	Severe type III	0	0	2	2	3	2	2	1	0	1	0	0	0	0	2	0	1	2	1	1	1	2	1	0	YES	YES
2021-04-16 22:27:32	female	1975-10-15	Vocational education	Married	COL1A1	No		YES	YES	No		Mild type I	1	0	2	2	3	2	2	1	2	2	1	1	1	1	2	0	1	1	0	0	1	1	1	1	YES	YES
2021-04-16 22:57:39	female	1968-09-28	Higher vocational education	Married	Other	No		YES	YES	YES	Hipotiroidismo	Severe type III	0	0	2	2	3	2	1	1	1	4	1	1	1	0	2	0	2	1	2	0	1	1	0	0	YES	YES
2021-04-16 23:41:08	female	1986-05-16	Higher vocational education	Single	COL1A2	YES	Zoledronato	YES	YES	YES	Hypertensionarterial, miopía, astigmatismo, hipermetropia, piedras en la veYEScula, alergia a codeina,	Severe type III	0	0	2	2	3	2	2	2	3	2	0	1	1	1	2	0	1	1	1	0	0	2	2	1	YES	YES
2021-04-17 00:16:07	MALE	1973-01-04	University studies	Married	COL1A1	No		YES	No	No		Severe type III	2	2	2	2	3	3	3	3	4	3	2	1	3	1	1	0	2	1	0	0	1	1	0	0	YES	YES
2021-04-17 18:20:59	female	1969-09-29	University studies	Married	I don't know my genetic mutation	YES	Zoledronato	YES	YES	No		Moderate type IV	0	1	2	3	3	3	3	2	3	1	2	3	2	1	1	0	2	1	2	0	0	1	0	0	YES	YES
2021-04-17 20:31:01	female	1977-05-28	Vocational education	Married	COL1A1	YES	Zoledronato	YES	YES	No		Moderate type IV	2	0	2	2	3	2	2	1	2	1	2	1	0	2	1	0	2	0	1	0	1	1	0	1	YES	YES
2021-04-18 10:14:42	female	1976-04-23	Higher vocational education	Married	COL1A2	YES	Prolia	YES	No	No		Moderate type IV	0	1	2	2	2	2	2	1	2	2	2	2	2	0	2	0	1	1	1	1	0	1	0	0	YES	YES
2021-04-19 08:35:08	female	1990-01-23	Master's or PhD	Single	COL1A1	YES	Oral biphosphonate	No	YES	YES	Hipotiroidismo y VHC	Mild type I	0	1	1	1	3	2	0	0	1	2	0	0	0	0	1	0	1	1	0	1	0	1	0	1	YES	YES	NO	GOOOD	CIII	NO	NO	NO	NO	0	0	0	NO
2021-04-19 11:36:01	female	1976-05-03	Higher vocational education	Separated / Divorced	COL1A1	YES	Other	YES	YES	No		Severe type III	0	2	4	2	4	4	2	1	4	4	4	4	4	3	1	0	1	1	0	1	1	0	1	1	YES	YES
2021-04-19 11:55:20	female	1974-07-16	University studies	Married	COL1A1	No		No	No	No		Mild type I	1	2	2	2	2	3	1	1	1	2	1	1	1	1	1	0	1	0	2	1	2	1	0	1	No	YES
2021-04-19 12:28:48	female	1985-01-22	Vocational education	As a couple	COL1A1	No		YES	No	No		Moderate type IV	0	2	4	4	4	4	4	2	2	3	2	1	2	0	1	0	1	1	0	0	0	0	0	0	YES	YES
2021-04-19 12:31:21	MALE	1972-07-09	Higher vocational education	Married	COL1A1	YES	Other	YES	No	YES	Charcot Marithu	Moderate type IV	1	0	2	2	3	2	2	1	3	2	1	1	1	1	2	0	1	1	0	0	1	2	1	0	YES	YES
2021-04-19 12:39:46	female	1982-12-25	University studies	As a couple	COL1A1	No		YES	No	YES	Hipotiroidismo	Moderate type IV	1	1	1	0	2	2	0	0	0	0	0	0	0	0	1	1	1	0	0	1	0	1	0	0	YES	YES
2021-04-19 13:01:23	MALE	1986-01-28	University studies	Married	COL1A1	YES	Zoledronato	YES	No	No		Mild type I	0	0	2	2	2	3	0	0	0	0	0	0	2	0	2	0	2	1	2	0	2	1	0	0	YES	YES
2021-04-19 14:00:11	female	1977-06-07	University studies	Separated / Divorced	COL1A1	YES	Oral biphosphonate	YES	YES	YES	Hypertension	Mild type I	0	0	2	2	2	2	1	0	2	0	1	1	1	1	1	0	2	1	1	1	1	1	1	0	YES	YES
2021-04-19 15:11:06	female	1975-06-01	Vocational education	Married	COL1A1	No		No	YES	No		Mild type I	0	0	2	2	3	1	0	0	0	0	0	0	0	0	1	0	1	1	1	0	1	1	1	0	YES	YES
2021-04-19 15:11:37	female	1972-09-20	Higher vocational education	Married	I don't know my genetic mutation	YES	Zoledronato	YES	No	YES	Sindrome de Ehlers Danlos	Moderate type IV	0	0	3	2	2	0	0	2	0	0	2	1	1	1	2	0	1	2	0	0	1	0	1	0	No	YES
2021-04-19 15:51:56	female	1970-05-16	Higher vocational education	Single	COL1A1	No		YES	No	YES	Diabetes, colesterol, hipertensa, tiroides..	Moderate type IV	0	0	0	0	2	1	0	0	1	0	0	0	0	0	1	1	1	2	1	1	1	1	1	0	YES	YES
2021-04-19 16:05:00	MALE	1977-01-13	Vocational education	Married	COL1A1	YES	Other	YES	YES	YES	Osteoporosis,YESndrome de Meniere y otosclerosis.	Moderate type IV	0	1	3	2	3	4	2	2	3	3	3	2	2	2	1	0	1	2	0	0	2	0	1	0	YES	YES
2021-04-19 20:55:57	female	1988-10-20	Master's or PhD	Married	COL1A1	No		YES	YES	No		Severe type III	1	1	2	2	3	4	3	3	3	1	2	1	1	0	1	0	1	2	1	0	0	1	0	0	No	YES
2021-04-19 21:44:53	MALE	1967-07-04	Primary or equivalent studies	Married	COL1A1	YES	Zoledronato	YES	No	No		Moderate type IV	0	0	1	0	1	1	0	0	1	0	0	1	1	0	2	0	1	2	1	0	0	1	0	0	YES	YES
2021-04-19 23:37:21	female	1972-08-25	Master's or PhD	Married	COL1A1	No		YES	YES	No		Mild type I	0	0	1	1	1	3	0	0	2	0	0	0	0	0	1	0	1	1	2	0	0	1	0	0	No	No
2021-04-20 05:49:26	female	1977-05-03	Higher vocational education	Separated / Divorced	I don't know my genetic mutation	YES	Zoledronato	YES	YES	YES	Bronquitis Asmatica	Moderate type IV	3	3	2	3	4	4	4	4	4	4	4	4	4	4	1	0	1	1	0	1	1	1	0	0	YES	YES
2021-04-20 09:07:37	female	1971-09-09	University studies	Married	COL1A1	YES	Zoledronato	YES	No	No		Mild type I	0	1	0	0	2	2	2	0	2	0	1	0	0	0	1	0	2	1	1	1	1	1	0	0	No	No
2021-04-20 12:26:07	female	1981-09-24	Vocational education	Single	Other	No		YES	YES	No		Severe type III	3	0	1	0	0	0	0	0	0	0	0	0	0	0	2	0	1	2	1	1	1	1	0	0	YES	YES
2021-04-20 14:23:18	female	1987-10-26	Higher vocational education	Single	COL1A1	YES	Oral biphosphonate	YES	YES	No		Mild type I	0	0	2	0	1	3	0	1	2	0	2	1	0	0	1	0	1	1	2	0	2	1	0	0	No	YES
2021-04-20 15:27:20	MALE	1974-05-09	Vocational education	Married	COL1A1	YES	Oral biphosphonate	YES	YES	YES	Asma	Moderate type IV	0	0	0	0	3	0	2	1	0	0	0	0	0	0	2	1	2	1	1	1	1	1	1	0	YES	YES
2021-04-26 22:57:23	female	1979-06-15	Higher vocational education	Single	COL1A1	YES	Other	No	YES	YES	Hipotiroidismo	Mild type I	0	0	2	2	4	4	0	0	1	2	0	0	3	0	2	1	2	2	1	1	1	1	1	0	YES	YES
2021-04-30 13:39:04	female	2002-04-10	Higher vocational education	As a couple	I don't know my genetic mutation	No		No	No	No		Mild type I	0	0	0	0	0	3	1	1	3	1	0	3	3	1	1	0	2	1	1	1	1	1	0	0	YES	YES
2021-04-30 13:40:26	female	1997-02-15	University studies	As a couple	COL1A1	No		YES	YES	No		Moderate type IV	3	1	1	2	4	4	1	1	3	4	2	3	3	1	2	0	1	2	1	1	0	0	1	1	YES	YES
2021-04-30 14:07:59	MALE	2000-09-05	Higher vocational education	Single	COL1A2	No		No	No	No		Moderate type IV	0	0	3	2	4	2	1	0	1	4	0	1	3	1	2	0	1	2	0	0	1	1	1	0	No	YES
2021-04-30 21:16:28	female	2000-09-17	Higher vocational education	Single	Other	YES	Prolia	YES	YES	YES	scoliosis	Moderate type IV	0	0	0	1	1	3	1	0	2	1	0	1	1	0	1	0	2	2	1	0	2	0	0	0	No	YES
2021-05-03 17:56:25	MALE	2002-05-13	University studies	Single	COL1A2	No		YES	No	No		Moderate type IV	2	2	3	4	4	4	3	3	1	4	4	2	4	2	1	0	1	1	1	0	0	1	0	0	YES	YES
2021-05-11 20:49:53	female	1970-03-17	University studies	Single	COL1A2	YES	Zoledronato	YES	YES	YES	Déficit factor coagulación XII	Moderate type IV	0	2	1	0	4	4	0	0	3	2	2	0	1	0	1	0	1	0	0	0	1	1	1	1	YES	YES
2021-07-07 20:30:48	female	1977-01-05	University studies	Single	COL1A2	YES	Pamidronato	YES	YES	No		Severe type III	3	0	2	2	2	4	2	0	0	1	0	1	0	0	1	1	2	0	1	1	1	1	0	0	No	YES	YES	FAIR	CIII	YES	YES	YES	YES	0	0	0	NO
2021-07-08 00:48:13	MALE	1982-04-08	Higher vocational education	As a couple	COL1A2	YES	Zoledronato	YES	YES	No		Moderate type IV	2	0	2	2	1	2	1	0	0	0	0	0	0	0	2	0	2	2	0	0	1	2	0	0	YES	YES	NO	FAIR	CIII	YES	YES	NO	NO	0	0	0	NO
2021-07-14 15:12:54	female	1974-07-16	University studies	Married	COL1A1	No		No	No	No		Mild type I	0	1	2	2	3	3	1	1	1	2	2	1	1	0	1	0	1	0	2	0	2	1	0	1	YES	YES	NO	GOOOD	CI	NO	NO	NO	NO	1	1	0	NO
2021-07-14 15:16:01	female	1978-03-29	University studies	Married	COL1A1	No		No	No	No		Mild type I	0	2	0	0	1	2	1	0	0	0	0	0	0	0	1	0	2	0	0	0	2	1	0	0	YES	YES	NO	GOOOD	CI	NO	NO	NO	NO	0	0	0	NO
2021-07-16 18:26:11	female	1958-05-03	Primary or equivalent studies	Single	COL1A1	YES	Zoledronato	YES	YES	YES	Hypertension	Moderate type IV	1	1	2	2	4	2	2	2	2	1	1	1	3	1	1	0	2	0	1	0	0	1	0	1	YES	YES	YES	GOOOD	CIII	NO	NO	NO	NO	0	0	0	NO
2021-07-19 15:49:57	female	1982-08-29	Higher vocational education	Married	COL1A1	No		YES	YES	YES	Hypertension	Mild type I	0	0	2	2	2	1	2	0	2	2	1	0	1	0	1	0	2	0	1	1	1	1	0	0	YES	YES	NO	FAIR	CI	NO	NO	NO	NO	2	4	0	NO
2021-09-02 19:30:40	MALE	1967-08-01	Vocational education	Married	COL1A1	YES	Other	YES	No	YES	Diabetes	Severe type III	0	0	0	1	4	3	1	1	1	2	1	1	1	1	2	0	2	2	1	1	1	2	1	0	YES	YES	NO	POOR	NOT VALUABLE	NO	NO	NO	NO	1	1	0	NO
2021-09-06 00:02:01	female	1963-08-15	Higher vocational education	Married	COL1A2	YES	Other	YES	YES	No		Severe type III	2	2	3	3	3	3	3	3	1	4	2	1	2	1	1	0	3	2	1	3	1	0	1	0	YES	YES		GOOOD	NOT VALUABLE	NOT VALUABLE	NOT VALUABLE	NOT VALUABLE	NOT VALUABLE	0	0	0	YES
2021-09-06 14:21:14	female	1960-04-11	Primary or equivalent studies	Married	COL1A1	YES	Zoledronato	YES	YES	YES	Cáncer de mama diabetes y colesterol	Moderate type IV	1	2	3	3	4	4	4	3	4	4	4	3	3	2	3	1	3	2	0	3	2	2	2	1	YES	YES	NO	FAIR	NOT VALUABLE	NOT VALUABLE	NOT VALUABLE	NOT VALUABLE	NOT VALUABLE	0	0	0	NO
2021-09-06 17:08:27	female	1988-05-01	University studies	As a couple	COL1A2	YES	Zoledronato	YES	YES	No		Mild type I	0	0	2	2	3	2	2	2	2	2	1	0	1	1	2	0	1	2	2	0	2	2	1	0	No	YES	NO	FAIR	CIII	YES	YES	YES	YES	2	1	0	NO
2021-09-06 17:12:39	female	1963-04-24	University studies	Married	COL1A2	YES	Zoledronato	YES	No	YES	Hypertension	Moderate type IV	1	0	2	2	1	2	2	1	1	0	1	0	1	1	2	1	2	2	2	0	2	2	1	0	No	YES	YES	POOR	NOT VALUABLE	NOT VALUABLE	NOT VALUABLE	NOT VALUABLE	NOT VALUABLE	3	5	0	YES
2021-10-05 16:01:26	MALE	1972-05-20	Master's or PhD	Separated / Divorced	COL1A1	No		No	No	No		Mild type I	0	0	0	1	2	2	0	0	1	2	0	0	0	0	1	0	2	1	2	1	2	1	0	0	No	YES	YES	GOOOD	CIII	NO	NO	NO	NO	1	1	0	NO
2021-11-24 14:11:44	MALE	1976-11-30	Higher vocational education	Single	COL1A2	No		No	No	YES	Fibrilación Auricular	Severe type III	0	1	2	2	3	2	1	1	2	1	1	0	1	0	2	1	2	2	1	1	2	1	1	0	YES	YES	NO	POOR	CIII	YES	YES	YES	YES	0	0	0	NO
2021-12-01 15:05:57	female	1969-09-29	University studies	Married	COL1A1	YES	Other	YES	YES	No		Moderate type IV	0	0	1	1	2	3	2	2	3	0	1	1	1	1	1	0	2	1	2	0	0	1	1	0	YES	YES	NO	GOOOD	CI	NO	NO	NO	NO	0	0	0	NO
2021-12-03 10:52:44	female	1970-03-16	University studies	Single	COL1A2	YES	Zoledronato	YES	YES	YES	Factor XII de coagulación deficitario. Gastritis, Esofagitis, Duodenitis, Artrosis	Mild type I	1	1	2	2	4	4	1	1	3	2	1	1	3	2	1	0	2	0	0	0	1	1	1	1	YES	YES	YES	GOOOD	CI	NO	NO	NO	NO	1	0	0	NO
2021-12-14 09:43:47	female	1979-02-20	Master's or PhD	Married	COL1A1	No		YES	No	No		Mild type I	0	1	2	1	2	2	1	1	2	1	1	0	1	0	1	0	2	1	2	0	0	1	1	0	No	YES	NO	FAIR	CII	NO	NO	NO	NO	0	4	1	NO
2021-12-14 11:32:37	MALE	1965-11-10	Higher vocational education	Married	COL1A1	No		YES	No	YES	Glaucoma, ostoesclerosis	Moderate type IV	0	0	2	0	1	2	0	0	4	0	0	3	2	2	2	0	1	0	1	0	0	1	0	0	YES	YES	NO	GOOOD	CI	NO	NO	NO	NO	2	3	0	NO
2021-12-14 14:03:49	female	2001-02-23	Higher vocational education	As a couple	COL1A1	No		YES	No	No		Moderate type IV	0	0	2	1	3	3	1	0	1	1	2	1	1	0	1	0	1	0	1	0	0	1	1	1	YES	YES	YES	FAIR	CI	NO	NO	NO	NO	0	0	0	NO
2021-12-17 09:58:27	MALE	1996-05-11	Master's or PhD	Single	COL1A1	No		No	No	YES	Glaucoma congénito ojo dcho. Déficit IgA. Alergia látex.	Moderate type IV	0	0	2	0	3	3	1	0	0	2	2	1	1	0	1	0	2	2	1	1	1	1	1	1	No	YES	NO	FAIR	CIII	NO	NO	YES	YES	0	0	0	NO
2021-12-17 11:51:22	female	1988-10-20	Master's or PhD	Married	COL1A1	No		YES	YES	No		Moderate type IV	1	3	3	3	4	4	3	3	3	3	2	3	3	2	1	0	1	2	1	0	0	1	1	0	YES	YES
2021-12-17 13:00:56	MALE	1996-01-21	University studies	As a couple	COL1A1	No		No	No	No		Moderate type IV	0	0	2	0	2	2	0	0	0	0	0	0	1	0	1	1	1	2	2	0	1	1	1	0	No	YES	YES	FAIR	CIII	NO	NO	YES	YES	0	1	0	NO
2021-12-17 16:00:24	MALE	1968-05-01	University studies	Married	COL1A1	No		No	No	No		Moderate type IV	2	1	1	1	2	2	2	2	2	1	1	2	1	2	2	0	2	2	1	0	2	2	2	0	YES	YES	YES	FAIR	CIII	YES	YES	YES	YES	0	0	0	NO
[truncated: 6 more columns]
